# Supplementary material for: Effect of Injection Overmolding Parameters on the Interface Bonding Strength of Hybrid Thermoset–Thermoplastic Composites
Source: Polymers (Basel). 2023 Jun 29;15(13):2879. doi: 10.3390/polym15132879 (PMC10347229; doi:10.3390/polym15132879)
Supplement: Supplementary file 1 [file polymers-15-02879-s001.zip]

Archive with 1 entries (1 files):
- polymers-2436572-supplementary.pdf
